# Supplementary material for: Clinical Determinants of Serum Uric Acid Levels in Patients with Obesity and Hypertension
Source: J Clin Med. 2026 Jul 11;15(14):5438. doi: 10.3390/jcm15145438 (PMC13410470; doi:10.3390/jcm15145438)
Supplement: Supplementary file 1 [file jcm-15-05438-s001.zip]

Archive with 4 entries (4 files):
- Figure S1.pdf
- Figure S2.pdf
- Figure S3.pdf
- Supplemental Tables S1-S2.xlsx
