# Supplementary material for: Clinical Determinants of Serum Uric Acid Levels in Patients with Obesity and Hypertension
Source: J Clin Med. 2026 Jul 11;15(14):5438. doi: 10.3390/jcm15145438 (PMC13410470; doi:10.3390/jcm15145438)
Supplement: Supplementary file 1 [file jcm-15-05438-s001.zip › Supplemental Tables S1-S2.xlsx]

## Sheet: Table S1
Table S1. The differences in serum uric acid level according to various characteristics.
Variables		serum uric acid level, median (IQR)	p
Sex			<0.001
	Female	5.7 (4.8-6.3)
	Male	6.4 (5.7-7.3)
Smoking			0.068
	yes	6.2 (5.5-6.9)
	no	5.9 (5.0-6.8)
eGFR			0.041
	≤90	6.4 (5.3-7.0)
	>90	5.9 (5.1-6.8)
Diabetes			0.407
	yes	6.1 (5.1-7.1)
	no	5.9 (5.2-6.8)
Hypothyroidism			0.063
	yes	5.7 (4.8-6.8)
	no	6.0 (5.3-6.9)
Depression			0.203
	yes	5.9 (5.1-6.5)
	no	6.0 (5.2-6.9)
Allopurynol
	yes	7.4 (6.2-8.1)	<0.001
	no	5.9 (5.0-6.7)

## Sheet: Table S2
Table S2. Spearman's correlations between serum uric acid level and a set of predictors.
Variables	serum uric acid level
	r
BMI	0.366*
TC	0.085
LDL	0.083
HDL	-0.251*
TG	0.256*
non-HDL-C	0.179*
Creatinine	0.257*
CRP	0.261*
ALT	0.373*
AST	0.302*
TSH	0.125*
Glucose	0.126*
SBP	0.140*
DBP	0.219*
Potassium	0.051
Age	-0.200*
*Correlation is significant at the 0.05 level
r - Spearman's correlation coefficient
